# Supplementary material for: Consideration of Antifungal Coverage in Treating Infections Related to Delayed Esophageal Perforation from Anterior Cervical Spine Hardware
Source: Infect Dis Rep. 2024 Oct 23;16(6):1030–5. doi: 10.3390/idr16060082 (PMC11503398; doi:10.3390/idr16060082)
Supplement: Supplementary file 1 [file idr-16-00082-s001.zip]

Archive with 1 entries (1 files):
- idr-3048987-supplementary.pdf
